# Supplementary material for: Time and Mode of Epidemic HCV-2 Subtypes Spreading in Europe: Phylodynamics in Italy and Albania
Source: Diagnostics (Basel). 2021 Feb 17;11(2):327. doi: 10.3390/diagnostics11020327 (PMC7922790; doi:10.3390/diagnostics11020327)
Supplement: Supplementary file 1 [file diagnostics-11-00327-s001.zip]

Archive with 5 entries (4 files):
- Supplementary files/
- Supplementary files/Supplementary figure 1_300dpi.tif
- Supplementary files/Supplementary Table S1 .docx
- Supplementary files/Supplementary Table S2.docx
- Supplementary files/Thumbs.db
